# Supplementary material for: Genetically predicted lipids mediate the association between intrahepatic cholestasis of pregnancy and cardiovascular disease
Source: Front Cardiovasc Med. 2024 Apr 30;11:1401010. doi: 10.3389/fcvm.2024.1401010 (PMC11091286; doi:10.3389/fcvm.2024.1401010)
Supplement: Supplementary file 1 [file Table1.xlsx]

## Sheet: Supplementary Table 1
Exposure	Outcome	Method	nSNP	beta	se	pval	OR	Lo-95%CI	Up-95%CI
ICP	CVD	Inverse variance weighted (multiplicative random effects)	9	0.00424861	0.00123136	0.000559882	1.00426	1.00184	1.00668
ICP	CVD	MR Egger	9	-0.000727815	0.00220336	0.750824	0.999272	0.994966	1.0036
ICP	CVD	Weighted median	9	0.0054905	0.00122784	7.76047e-06	1.00551	1.00309	1.00793
ICP	CVD	Weighted mode	9	0.0061225	0.00221744	0.0246342	1.00614	1.00178	1.01052
ICP	HTN	Inverse variance weighted (multiplicative random effects)	10	0.00244929	0.00108316	0.0237448	1.00245	1.00033	1.00458
ICP	HTN	MR Egger	10	0.000177283	0.00259147	0.947138	1.00018	0.99511	1.00527
ICP	HTN	Weighted median	10	0.00226874	0.00116103	0.0506925	1.00227	0.999993	1.00455
ICP	HTN	Weighted mode	10	0.00502514	0.00236125	0.0622059	1.00504	1.0004	1.0097
ICP	CAD	Inverse variance weighted	2	0.0388428	0.0188134	0.0389571	1.03961	1.00197	1.07866
