# Supplementary material for: Genetically predicted lipids mediate the association between intrahepatic cholestasis of pregnancy and cardiovascular disease
Source: Front Cardiovasc Med. 2024 Apr 30;11:1401010. doi: 10.3389/fcvm.2024.1401010 (PMC11091286; doi:10.3389/fcvm.2024.1401010)
Supplement: Supplementary file 2 [file Table2.xlsx]

## Sheet: Supplementary Table 2
Exposure	Outcome	Method	nSNP	beta	se	pval	OR	Lo-95%CI	Up-95%CI
CVD	ICP	Inverse variance weighted (multiplicative random effects)	147	-0.0922417	0.587327	0.875203	0.911885	0.288401	2.88325
CVD	ICP	MR Egger	147	0.944784	1.65329	0.568574	2.57226	0.100695	65.7085
CVD	ICP	Weighted median	147	0.037674	0.773278	0.961143	1.03839	0.228105	4.72703
CVD	ICP	Weighted mode	147	-2.5839	1.99693	0.19773	0.0754788	0.00150662	3.78133
HTN	ICP	Inverse variance weighted (multiplicative random effects)	195	-0.285378	0.488084	0.558756	0.75173	0.2888	1.95671
HTN	ICP	MR Egger	195	-0.323274	1.35012	0.811018	0.723776	0.0513283	10.2059
HTN	ICP	Weighted median	195	-0.356676	0.670568	0.594794	0.699999	0.188061	2.60553
HTN	ICP	Weighted mode	195	0.0226242	1.43378	0.987427	1.02288	0.0615693	16.9937
CAD	ICP	Inverse variance weighted	10	-0.0648869	0.154942	0.675375	0.937173	0.691721	1.26972
CAD	ICP	MR Egger	10	0.235709	0.426026	0.595195	1.26581	0.549195	2.91748
CAD	ICP	Weighted median	10	0.035812	0.188655	0.849444	1.03646	0.716089	1.50016
CAD	ICP	Weighted mode	10	0.052849	0.216113	0.812294	1.05427	0.690229	1.61032
