# Supplementary material for: Genetically predicted lipids mediate the association between intrahepatic cholestasis of pregnancy and cardiovascular disease
Source: Front Cardiovasc Med. 2024 Apr 30;11:1401010. doi: 10.3389/fcvm.2024.1401010 (PMC11091286; doi:10.3389/fcvm.2024.1401010)
Supplement: Supplementary file 3 [file Table3.xlsx]

## Sheet: Supplementary Table 3
Exposure-Outcome	Q	Q p-value	MR-Egger interpreter	MR-egger interpreter p-value	MR-PRESSO
ICP-CVD	9.525	0.146	0.019	0.377	0.244
ICP-HTN	15.11	0.035	-0.0002	0.931	0.068
ICP-CAD	0.001	0.977	/	/	/
