# Supplementary material for: Genetically predicted lipids mediate the association between intrahepatic cholestasis of pregnancy and cardiovascular disease
Source: Front Cardiovasc Med. 2024 Apr 30;11:1401010. doi: 10.3389/fcvm.2024.1401010 (PMC11091286; doi:10.3389/fcvm.2024.1401010)
Supplement: Supplementary file 4 [file Table4.xlsx]

## Sheet: Supplementary Table 4
Exposure	Potential Mediator	Method	nSNP	beta	se	pval	OR	Lo-95%CI	Up-95%CI	As Mediator
ICP	Apo-A	Inverse variance weighted (multiplicative random effects)	9	-0.00366039	0.00680995	0.590918	0.996346	0.983136	1.00973	FALSE
ICP	Apo-A	MR Egger	9	-0.00306866	0.0161274	0.854493	0.996936	0.965916	1.02895	FALSE
ICP	Apo-A	Weighted median	9	-0.00504084	0.00507656	0.320728	0.994972	0.985121	1.00492	FALSE
ICP	Apo-A	Weighted mode	9	-0.00384874	0.0055052	0.504298	0.996159	0.985468	1.00697	FALSE
ICP	Apo-B	Inverse variance weighted	8	0.0153491	0.00502538	0.0022558	1.01547	1.00551	1.02552	TRUE
ICP	Apo-B	MR Egger	8	0.0151526	0.0108036	0.210315	1.01527	0.993996	1.037	TRUE
ICP	Apo-B	Weighted median	8	0.0190496	0.0054403	0.000462516	1.01923	1.00842	1.03016	TRUE
ICP	Apo-B	Weighted mode	8	0.0195133	0.00607007	0.014762	1.0197	1.00765	1.03191	TRUE
ICP	HDL	Inverse variance weighted (multiplicative random effects)	10	-0.00357818	0.00460131	0.436779	0.996428	0.987482	1.00546	FALSE
ICP	HDL	MR Egger	10	0.000556858	0.0112168	0.961622	1.00056	0.9788	1.0228	FALSE
ICP	HDL	Weighted median	10	-0.00496404	0.0040816	0.22391	0.995048	0.98712	1.00304	FALSE
ICP	HDL	Weighted mode	10	-0.00513249	0.00498122	0.32973	0.994881	0.985215	1.00464	FALSE
ICP	LDL	Inverse variance weighted	7	0.0182176	0.00437933	3.18394e-05	1.01838	1.00968	1.02716	TRUE
ICP	LDL	MR Egger	7	0.0174752	0.00948688	0.12482	1.01763	0.998882	1.03673	TRUE
ICP	LDL	Weighted median	7	0.0174983	0.00575994	0.0023821	1.01765	1.00623	1.02921	TRUE
ICP	LDL	Weighted mode	7	0.0121876	0.00829843	0.192307	1.01226	0.995931	1.02886	TRUE
ICP	TC	Inverse variance weighted	7	0.0147502	0.00434656	0.000689965	1.01486	1.00625	1.02354	TRUE
ICP	TC	MR Egger	7	0.0182422	0.00924782	0.105573	1.01841	1.00012	1.03704	TRUE
ICP	TC	Weighted median	7	0.0151386	0.00542673	0.00527684	1.01525	1.00451	1.02611	TRUE
ICP	TC	Weighted mode	7	0.0143805	0.00725538	0.094755	1.01448	1.00016	1.02901	TRUE
ICP	TG	Inverse variance weighted (multiplicative random effects)	8	-0.00376549	0.00711374	0.596579	0.996242	0.982447	1.01023	FALSE
ICP	TG	MR Egger	8	0.00443788	0.0160305	0.791193	1.00445	0.973379	1.03651	FALSE
ICP	TG	Weighted median	8	0.00261483	0.00529319	0.621307	1.00262	0.99227	1.01307	FALSE
ICP	TG	Weighted mode	8	0.00321	0.00657485	0.640313	1.00322	0.99037	1.01623	FALSE
ICP	ALT	Inverse variance weighted (multiplicative random effects)	6	0.00110287	0.0117183	0.925018	1.0011	0.978372	1.02436	FALSE
ICP	ALT	MR Egger	6	0.0395131	0.0449206	0.428737	1.0403	0.952628	1.13605	FALSE
ICP	ALT	Weighted median	6	-0.00253277	0.00625398	0.685488	0.99747	0.985318	1.00977	FALSE
ICP	ALT	Weighted mode	6	-0.000987518	0.00654533	0.885973	0.999013	0.986279	1.01191	FALSE
ICP	AST	Inverse variance weighted (multiplicative random effects)	6	-0.0098371	0.0142406	0.489704	0.990211	0.962955	1.01824	FALSE
ICP	AST	MR Egger	6	0.0299878	0.0540746	0.608738	1.03044	0.926818	1.14565	FALSE
ICP	AST	Weighted median	6	-0.0160013	0.00927737	0.0845704	0.984126	0.966393	1.00218	FALSE
ICP	AST	Weighted mode	6	-0.0281799	0.0194594	0.207242	0.972213	0.935831	1.01001	FALSE
ICP	ALP	Inverse variance weighted (multiplicative random effects)	7	-0.000225842	0.000234877	0.336284	0.999774	0.999314	1.00023	FALSE
ICP	ALP	MR Egger	7	-0.000499695	0.00106197	0.657784	0.9995	0.997422	1.00158	FALSE
ICP	ALP	Weighted median	7	-0.000167375	0.000204357	0.412767	0.999833	0.999432	1.00023	FALSE
ICP	ALP	Weighted mode	7	-0.000150382	0.000310063	0.644873	0.99985	0.999242	1.00046	FALSE
ICP	γ-GGT	Inverse variance weighted (multiplicative random effects)	5	0.000290495	0.00840641	0.972433	1.00029	0.983944	1.01691	FALSE
ICP	γ-GGT	MR Egger	5	-0.0252844	0.0300121	0.461386	0.975033	0.919332	1.03411	FALSE
ICP	γ-GGT	Weighted median	5	-0.00444877	0.00597108	0.45624	0.995561	0.983978	1.00728	FALSE
ICP	γ-GGT	Weighted mode	5	-0.0130885	0.00451286	0.0441057	0.986997	0.978305	0.995766	FALSE
ICP	Bile acid	Inverse variance weighted	6	0.0110896	0.0157713	0.481961	1.01115	0.980373	1.0429	FALSE
ICP	Bile acid	MR Egger	6	0.0463574	0.0288283	0.183104	1.04745	0.989905	1.10834	FALSE
ICP	Bile acid	Weighted median	6	0.0167956	0.0165135	0.309113	1.01694	0.98455	1.05039	FALSE
ICP	Bile acid	Weighted mode	6	0.0216616	0.0236462	0.401652	1.0219	0.975617	1.07037	FALSE
